# Supplementary material for: Evaluation of the Reporting Standard Guidelines of Network Meta-Analyses in Physical Therapy: A Systematic Review
Source: Healthcare (Basel). 2022 Nov 25;10(12):2371. doi: 10.3390/healthcare10122371 (PMC9778181; doi:10.3390/healthcare10122371)
Supplement: Supplementary file 1 [file healthcare-10-02371-s001.zip]

Archive with 1 entries (1 files):
- healthcare-2000199-supplementary.pdf
